# Supplementary material for: One new genus and three new species in the leafhopper tribe Coelidiini from the Neotropical Region (Hemiptera, Cicadellidae, Coelidiinae)
Source: Zookeys. 2018 Nov 1;(794):85–94. doi: 10.3897/zookeys.794.26474 (PMC6224370; doi:10.3897/zookeys.794.26474)
Supplement: XML Treatment for Paracodilia [file zookeys.794.26474-treatment1.xml]

<!DOCTYPE tp:taxon-treatment
  PUBLIC "-//TaxonX//DTD Taxonomic Treatment Publishing DTD v0 20100105//EN" "tax-treatment-NSO.dtd">
<tp:taxon-treatment xmlns:tp="http://www.plazi.org/taxpub"><tp:treatment-meta><kwd-group><label>Taxon classification</label><kwd><named-content xmlns:xlink="http://www.w3.org/1999/xlink" content-type="kingdom">Animalia</named-content></kwd><kwd><named-content xmlns:xlink="http://www.w3.org/1999/xlink" content-type="order">Hemiptera</named-content></kwd><kwd><named-content xmlns:xlink="http://www.w3.org/1999/xlink" content-type="family">Cicadellidae</named-content></kwd></kwd-group><mixed-citation publication-type="journal"><person-group><name><surname>Wang</surname><given-names>Xiu-Dan</given-names></name><name><surname>Zhang</surname><given-names>Ya-Lin</given-names></name></person-group><article-title>One new genus and three new species in the leafhopper tribe <tp:taxon-name><tp:taxon-name-part taxon-name-part-type="tribe">Coelidiini</tp:taxon-name-part></tp:taxon-name> from the Neotropical Region (<tp:taxon-name><tp:taxon-name-part taxon-name-part-type="order">Hemiptera</tp:taxon-name-part></tp:taxon-name>, <tp:taxon-name><tp:taxon-name-part taxon-name-part-type="family">Cicadellidae</tp:taxon-name-part></tp:taxon-name>, <tp:taxon-name><tp:taxon-name-part taxon-name-part-type="subfamily">Coelidiinae</tp:taxon-name-part></tp:taxon-name>)</article-title><source>Zookeys</source><day>1</day><month>11</month><year>2018</year><volume>2018</volume><issue>794</issue><fpage>85</fpage><lpage>94</lpage><pub-id pub-id-type="doi">10.3897/zookeys.794.26474</pub-id></mixed-citation></tp:treatment-meta><tp:nomenclature><label>Genus</label><tp:taxon-name>
                <tp:taxon-name-part taxon-name-part-type="genus" reg="Paracodilia">Paracodilia</tp:taxon-name-part>
                <object-id xmlns:xlink="http://www.w3.org/1999/xlink" content-type="zoobank" xlink:type="simple">http://zoobank.org/B1492322-E1A5-4E7D-A072-34256DDECF51</object-id>
              </tp:taxon-name><tp:taxon-status xmlns:xlink="http://www.w3.org/1999/xlink" xlink:type="simple">gen. n.</tp:taxon-status><xref ref-type="fig" rid="F1">Figures 1–9</xref></tp:nomenclature><tp:treatment-sec sec-type="type species" id="SECID0EQGAC"><title>Type species.</title><p><italic><tp:taxon-name><tp:taxon-name-part taxon-name-part-type="genus" reg="Paracodilia">Paracodilia</tp:taxon-name-part><tp:taxon-name-part taxon-name-part-type="species" reg="geniculata">geniculata</tp:taxon-name-part></tp:taxon-name></italic> sp. n.</p></tp:treatment-sec><tp:treatment-sec sec-type="etymology" id="SECID0EBHAC"><title>Etymology.</title><p>The generic name refers to the similarity between the new genus and <italic><tp:taxon-name><tp:taxon-name-part taxon-name-part-type="genus" reg="Codilia">Codilia</tp:taxon-name-part></tp:taxon-name></italic> Nielson, 1982.</p></tp:treatment-sec><tp:treatment-sec sec-type="diagnosis" id="SECID0EOHAC"><title>Diagnosis.</title><p>General color deep brown. Crown light brown with distal 1/4 orange, pronotum and mesonotum pitchy without spots; eyes piceous; forewing with distinct yellow mark on clavus, veins without spots (Figs <xref ref-type="fig" rid="F1">1</xref>, <xref ref-type="fig" rid="F1">2</xref>). Face fuscous (Figure <xref ref-type="fig" rid="F1">3</xref>).</p><p>Anterior margin of head obtusely angled. Crown midlength produced distally beyond eyes, approx. 1⁄3 of entire length; area between eyes as wide as eye width, surface rugulose, elevated above eyes; lateral margins slightly carinate, not surpassing anterior margin of eyes, slightly convergent basally. Medial length of pronotum distinctly longer than crown and quite shorter than mesonotum (Figure <xref ref-type="fig" rid="F1">1</xref>). Forewings typical of subfamily (Figure <xref ref-type="fig" rid="F1">2</xref>). Clypeus long and narrow, lateral margins slightly convex; clypellus broad, maximum width approx. equal to midlength, base inflated, lateral margins constricted medially (Figure <xref ref-type="fig" rid="F1">3</xref>).</p><fig id="F1" position="float" orientation="portrait"><label>Figures 1–9.</label><caption><p><italic><tp:taxon-name><tp:taxon-name-part taxon-name-part-type="genus" reg="Paracodilia">Paracodilia</tp:taxon-name-part><tp:taxon-name-part taxon-name-part-type="species" reg="geniculata">geniculata</tp:taxon-name-part></tp:taxon-name></italic> sp. n. Holotype: <bold>1</bold> habitus, dorsal view <bold>2</bold> habitus, lateral view <bold>3</bold> face <bold>4</bold> pygofer and segment X, ventral view <bold>5</bold> pygofer, aedeagus, connective, style and segment X, lateral view <bold>6</bold> aedeagus, connective and style, ventral view <bold>7</bold> aedeagus, lateral view <bold>8</bold> style, lateral view <bold>9</bold> subgenital plate, ventral view. Scale bars: 1 mm (<bold>1–3</bold>), 0.5 mm (<bold>4–9</bold>).</p></caption><graphic xmlns:xlink="http://www.w3.org/1999/xlink" xlink:href="zookeys-794-085-g001.jpg" position="float" orientation="portrait" xlink:type="simple" id="oo_239651.jpg"/></fig></tp:treatment-sec><tp:treatment-sec sec-type="Male genitalia" id="SECID0E3JAC"><title>Male genitalia.</title><p>Valve triangulate in ventral view. Pygofer narrow in lateral aspect, caudodorsal margin produced and tapered in lateral view, without triangular plates at base (Figure <xref ref-type="fig" rid="F1">4</xref>), caudoventral processes short, covered with short spines, adjacent to base of caudodorsal processes (Figure <xref ref-type="fig" rid="F1">5</xref>). Segment X elongate, lateral margins parallel in ventral view (Figure <xref ref-type="fig" rid="F1">4</xref>). Aedeagus moderately long and narrow, somewhat tubular, bent at midlength in lateral aspect, apex asymmetrically bifurcate; gonopore apical on ventral surface between bifurcations (Figs <xref ref-type="fig" rid="F1">6</xref>, <xref ref-type="fig" rid="F1">7</xref>); dorsal connective absent. Connective large, Y-shaped with stem broad, shorter than length of arms (Figure <xref ref-type="fig" rid="F1">6</xref>). Style very long, much longer than aedeagus, sinuate in lateral view, tapered to acute apex (Figs <xref ref-type="fig" rid="F1">6</xref>, <xref ref-type="fig" rid="F1">8</xref>). Subgenital plate narrow, lateral margin abruptly tapered distally with dense setae (Figure <xref ref-type="fig" rid="F1">9</xref>).</p></tp:treatment-sec><tp:treatment-sec sec-type="remarks" id="SECID0EGLAC"><title>Remarks.</title><p>This new genus is similar to genus <italic><tp:taxon-name><tp:taxon-name-part taxon-name-part-type="genus" reg="Codilia">Codilia</tp:taxon-name-part></tp:taxon-name></italic> Nielson, 1982 externally, but has very different male genitalia. The aedeagus is distinctly curved at midlength in lateral view and apex asymmetrically bifurcate, but in <italic><tp:taxon-name><tp:taxon-name-part taxon-name-part-type="genus" reg="Codilia">Codilia</tp:taxon-name-part></tp:taxon-name></italic> the aedeagus is slightly curved with a large retrorse spine at the apex. Also in the new genus the subgenital plate is highly setose laterally in its apical half but sparsely setose in <italic><tp:taxon-name><tp:taxon-name-part taxon-name-part-type="genus" reg="Codilia">Codilia</tp:taxon-name-part></tp:taxon-name></italic>.</p></tp:treatment-sec></tp:taxon-treatment>
