# Supplementary material for: One new genus and three new species in the leafhopper tribe Coelidiini from the Neotropical Region (Hemiptera, Cicadellidae, Coelidiinae)
Source: Zookeys. 2018 Nov 1;(794):85–94. doi: 10.3897/zookeys.794.26474 (PMC6224370; doi:10.3897/zookeys.794.26474)
Supplement: XML Treatment for Paracodilia geniculata [file zookeys.794.26474-treatment2.xml]

<!DOCTYPE tp:taxon-treatment
  PUBLIC "-//TaxonX//DTD Taxonomic Treatment Publishing DTD v0 20100105//EN" "tax-treatment-NSO.dtd">
<tp:taxon-treatment xmlns:tp="http://www.plazi.org/taxpub"><tp:treatment-meta><kwd-group><label>Taxon classification</label><kwd><named-content xmlns:xlink="http://www.w3.org/1999/xlink" content-type="kingdom">Animalia</named-content></kwd><kwd><named-content xmlns:xlink="http://www.w3.org/1999/xlink" content-type="order">Hemiptera</named-content></kwd><kwd><named-content xmlns:xlink="http://www.w3.org/1999/xlink" content-type="family">Cicadellidae</named-content></kwd></kwd-group><mixed-citation publication-type="journal"><person-group><name><surname>Wang</surname><given-names>Xiu-Dan</given-names></name><name><surname>Zhang</surname><given-names>Ya-Lin</given-names></name></person-group><article-title>One new genus and three new species in the leafhopper tribe <tp:taxon-name><tp:taxon-name-part taxon-name-part-type="tribe">Coelidiini</tp:taxon-name-part></tp:taxon-name> from the Neotropical Region (<tp:taxon-name><tp:taxon-name-part taxon-name-part-type="order">Hemiptera</tp:taxon-name-part></tp:taxon-name>, <tp:taxon-name><tp:taxon-name-part taxon-name-part-type="family">Cicadellidae</tp:taxon-name-part></tp:taxon-name>, <tp:taxon-name><tp:taxon-name-part taxon-name-part-type="subfamily">Coelidiinae</tp:taxon-name-part></tp:taxon-name>)</article-title><source>Zookeys</source><day>1</day><month>11</month><year>2018</year><volume>2018</volume><issue>794</issue><fpage>85</fpage><lpage>94</lpage><pub-id pub-id-type="doi">10.3897/zookeys.794.26474</pub-id></mixed-citation></tp:treatment-meta><tp:nomenclature><tp:taxon-name>
                <tp:taxon-name-part taxon-name-part-type="genus" reg="Paracodilia">Paracodilia</tp:taxon-name-part>
                <tp:taxon-name-part taxon-name-part-type="species" reg="geniculata">geniculata</tp:taxon-name-part>
                <object-id xmlns:xlink="http://www.w3.org/1999/xlink" content-type="zoobank" xlink:type="simple">http://zoobank.org/D79A3FE3-1B83-4F2A-8F8D-4007859EE270</object-id>
              </tp:taxon-name><tp:taxon-status xmlns:xlink="http://www.w3.org/1999/xlink" xlink:type="simple">sp. n.</tp:taxon-status><xref ref-type="fig" rid="F1">Figures 1–9</xref><!--PageBreak--><!--PageBreak--></tp:nomenclature><tp:treatment-sec sec-type="type material" id="SECID0EPNAC"><title>Type material.</title><p>Holotype male, PERU: Pasco, 20 km N Villa Rica, 1600 m, <named-content xmlns:xlink="http://www.w3.org/1999/xlink" content-type="dwc:verbatimCoordinates" xlink:type="simple"><named-content content-type="geo-json" specific-use="{&#34;type&#34;:&#34;Point&#34;,&#34;coordinates&#34;:[-75.181944,-10.718333]}" id="NCID0EYNAC" xlink:type="simple">10°43'6"S 75°10'55"W</named-content></named-content>, 21 October 2002, C. Dietrich (3371) [<abbrev xmlns:xlink="http://www.w3.org/1999/xlink" xlink:title="Universidad de San Marcos, Lima, Peru" id="ABBRID0E4NAC" xlink:type="simple">USML</abbrev>].</p></tp:treatment-sec><tp:treatment-sec sec-type="diagnosis" id="SECID0EBOAC"><title>Diagnosis.</title><p>Pygofer with caudoventral processes short, covered with short spines, adjacent to base of caudodorsal processes; aedeagus somewhat tubular, bent at midlength in lateral aspect, apex asymmetrically bifurcate, gonopore apical on ventral surface between bifurcations, dorsal connective absent; style much longer than aedeagus, tapered to acute apex; subgenital plate with dense setae.</p></tp:treatment-sec><tp:treatment-sec sec-type="description" id="SECID0EGOAC"><title>Description.</title><p><bold><italic>Measurements.</italic></bold> Male. Body length 7.59 mm; crown length 0.65 mm; width between eyes 0.84 mm; eye width 0.68 mm; clypeus length 1.52 mm; clypellus length 0.83 mm; pronotum length 0.74 mm; mesonotum + scutellum length 1.00 mm. Female unknown. External morphology and male genitalia as described in generic diagnosis.</p></tp:treatment-sec><tp:treatment-sec sec-type="etymology" id="SECID0EROAC"><title>Etymology.</title><p>The species epithet is derived from the Latin word <italic>geniculus</italic>, referring to the aedeagus being geniculate or bent medially in lateral view.</p></tp:treatment-sec><tp:treatment-sec><!--Section generated to contain objects referenced in tp:taxon-treatment.--><fig id="F1" position="float" orientation="portrait"><label>Figures 1–9.</label><caption><p><italic><tp:taxon-name><tp:taxon-name-part taxon-name-part-type="genus" reg="Paracodilia">Paracodilia</tp:taxon-name-part><tp:taxon-name-part taxon-name-part-type="species" reg="geniculata">geniculata</tp:taxon-name-part></tp:taxon-name></italic> sp. n. Holotype: <bold>1</bold> habitus, dorsal view <bold>2</bold> habitus, lateral view <bold>3</bold> face <bold>4</bold> pygofer and segment X, ventral view <bold>5</bold> pygofer, aedeagus, connective, style and segment X, lateral view <bold>6</bold> aedeagus, connective and style, ventral view <bold>7</bold> aedeagus, lateral view <bold>8</bold> style, lateral view <bold>9</bold> subgenital plate, ventral view. Scale bars: 1 mm (<bold>1–3</bold>), 0.5 mm (<bold>4–9</bold>).</p></caption><graphic xmlns:xlink="http://www.w3.org/1999/xlink" xlink:href="zookeys-794-085-g001.jpg" position="float" orientation="portrait" xlink:type="simple" id="oo_239651.jpg"/></fig></tp:treatment-sec></tp:taxon-treatment>
