# Supplementary material for: One new genus and three new species in the leafhopper tribe Coelidiini from the Neotropical Region (Hemiptera, Cicadellidae, Coelidiinae)
Source: Zookeys. 2018 Nov 1;(794):85–94. doi: 10.3897/zookeys.794.26474 (PMC6224370; doi:10.3897/zookeys.794.26474)
Supplement: XML Treatment for Boliviela expanda [file zookeys.794.26474-treatment3.xml]

<!DOCTYPE tp:taxon-treatment
  PUBLIC "-//TaxonX//DTD Taxonomic Treatment Publishing DTD v0 20100105//EN" "tax-treatment-NSO.dtd">
<tp:taxon-treatment xmlns:tp="http://www.plazi.org/taxpub"><tp:treatment-meta><kwd-group><label>Taxon classification</label><kwd><named-content xmlns:xlink="http://www.w3.org/1999/xlink" content-type="kingdom">Animalia</named-content></kwd><kwd><named-content xmlns:xlink="http://www.w3.org/1999/xlink" content-type="order">Hemiptera</named-content></kwd><kwd><named-content xmlns:xlink="http://www.w3.org/1999/xlink" content-type="family">Cicadellidae</named-content></kwd></kwd-group><mixed-citation publication-type="journal"><person-group><name><surname>Wang</surname><given-names>Xiu-Dan</given-names></name><name><surname>Zhang</surname><given-names>Ya-Lin</given-names></name></person-group><article-title>One new genus and three new species in the leafhopper tribe <tp:taxon-name><tp:taxon-name-part taxon-name-part-type="tribe">Coelidiini</tp:taxon-name-part></tp:taxon-name> from the Neotropical Region (<tp:taxon-name><tp:taxon-name-part taxon-name-part-type="order">Hemiptera</tp:taxon-name-part></tp:taxon-name>, <tp:taxon-name><tp:taxon-name-part taxon-name-part-type="family">Cicadellidae</tp:taxon-name-part></tp:taxon-name>, <tp:taxon-name><tp:taxon-name-part taxon-name-part-type="subfamily">Coelidiinae</tp:taxon-name-part></tp:taxon-name>)</article-title><source>Zookeys</source><day>1</day><month>11</month><year>2018</year><volume>2018</volume><issue>794</issue><fpage>85</fpage><lpage>94</lpage><pub-id pub-id-type="doi">10.3897/zookeys.794.26474</pub-id></mixed-citation></tp:treatment-meta><tp:nomenclature><tp:taxon-name>
                <tp:taxon-name-part taxon-name-part-type="genus" reg="Boliviela">Boliviela</tp:taxon-name-part>
                <tp:taxon-name-part taxon-name-part-type="species" reg="expanda">expanda</tp:taxon-name-part>
                <object-id xmlns:xlink="http://www.w3.org/1999/xlink" content-type="zoobank" xlink:type="simple">http://zoobank.org/45AF317B-43E4-4866-9C09-7FFDF0804FD8</object-id>
              </tp:taxon-name><tp:taxon-status xmlns:xlink="http://www.w3.org/1999/xlink" xlink:type="simple">sp. n.</tp:taxon-status><xref ref-type="fig" rid="F2">Figures 10–20</xref></tp:nomenclature><tp:treatment-sec sec-type="type material" id="SECID0EGAAE"><title>Type material.</title><p>Holotype male, PERU: Ancash Region, 4 km NW Carhuaz, Auquipampa, <named-content xmlns:xlink="http://www.w3.org/1999/xlink" content-type="dwc:verbatimCoordinates" xlink:type="simple"><named-content content-type="geo-json" specific-use="{&#34;type&#34;:&#34;Point&#34;,&#34;coordinates&#34;:[-77.653833,-9.281833]}" id="NCID0EPAAE" xlink:type="simple">9°16.91'S 77°39.23'W</named-content></named-content>, 3640 m, 17–18 September 2009, coll. ME Irwin (1212) [<abbrev xmlns:xlink="http://www.w3.org/1999/xlink" xlink:title="Universidad de San Marcos, Lima, Peru" id="ABBRID0EUAAE" xlink:type="simple">USML</abbrev>].</p></tp:treatment-sec><tp:treatment-sec sec-type="diagnosis" id="SECID0EYAAE"><title>Diagnosis.</title><p>Pygofer with caudodorsal margin produced as a curved, tapered process, caudoventral processes subbasally, apex slightly enlarged in lateral aspect, extended beyond caudodorsal processes; aedeagus large and broad, lateral edge rolled ventrally, tapered to compressed apical 1/4 in lateral view, apex curved dorsally, gonopore subapical on lateral surface, dorsal connective bifurcate at base, enclosing aedeagus subbasally; style reaching to apex of aedeagus, needle-like with apical third enlarged, corrugated, a small process at subapex; subgenital plate with dense hair-like setae at apical half.</p></tp:treatment-sec><tp:treatment-sec sec-type="description" id="SECID0E4AAE"><title>Description.</title><p><bold><italic>Measurements.</italic></bold> Male. Body length 8.01 mm; crown length 0.88 mm; width between eyes 0.71 mm; eye width 0.69 mm; clypeus length 1.57 mm; clypellus length 1.00 mm; pronotum length 0.94 mm; mesonotum + scutellum length 1.15 mm. Female unknown.</p><p><bold><italic>External morphology.</italic></bold> Medium species, body slender. General color dark brown. Crown, pronotum and mesonotum deep brown with trivial light-brown spots, some gathered in patches; eyes piceous; forewing brown with pellucid markings, veins dark brown with pale spots (Figs <xref ref-type="fig" rid="F2">10</xref>, <xref ref-type="fig" rid="F2">11</xref>). Face fuscous with dull yellow tiny spots (Figure <xref ref-type="fig" rid="F2">12</xref>).</p><fig id="F2" position="float" orientation="portrait"><label>Figures 10–20.</label><caption><p><italic><tp:taxon-name><tp:taxon-name-part taxon-name-part-type="genus" reg="Boliviela">Boliviela</tp:taxon-name-part><tp:taxon-name-part taxon-name-part-type="species" reg="expanda">expanda</tp:taxon-name-part></tp:taxon-name></italic> sp. n. Holotype: <bold>10</bold> habitus, dorsal view <bold>11</bold> habitus, lateral view <bold>12</bold> face <bold>13</bold> pygofer and segment X, ventral view <bold>14</bold> pygofer, aedeagus, connective, style, dorsal connective and segment X, lateral view <bold>15</bold> aedeagus and dorsal connective, lateral view <bold>16</bold> aedeagus and dorsal connective, dorsal view <bold>17</bold> style, lateral view <bold>18</bold> apex of style, ventral view <bold>19</bold> connective, caudal view <bold>20</bold> subgenital plate, ventral view. Scale bars: 1 mm (<bold>10–12</bold>), 0.5 mm (<bold>13–20</bold>).</p></caption><graphic xmlns:xlink="http://www.w3.org/1999/xlink" xlink:href="zookeys-794-085-g002.jpg" position="float" orientation="portrait" xlink:type="simple" id="oo_239653.jpg"/></fig><p>Anterior margin of head obtusely angular. Crown midlength produced distally approx. 1⁄3 of entire length; area between eyes approx. as wide as eye width, surface without wrinkles, elevated above level of eyes; lateral margins parallel, slightly carinate, surpassing anterior margin of eyes distally. Medial length of pronotum longer than crown but shorter than mesonotum (Figure <xref ref-type="fig" rid="F2">10</xref>). Clypeus long, narrow, lateral margins convex basally; clypellus broad, maximum width approx. equal to midlength, base inflated, lateral margins constricted medially, tapered apically (Figure <xref ref-type="fig" rid="F2">12</xref>).</p><p><bold><italic>Male genitalia.</italic></bold> Pygofer short, caudodorsal margin produced as a curved, tapered process (Figure <xref ref-type="fig" rid="F2">14</xref>), basally with a triangular plate on each side, caudoventral processes subbasally, very long, apex slightly enlarged in lateral aspect, extended beyond caudodorsal processes; segment X broad and long with lateral margins parallel in ventral view (Figure <xref ref-type="fig" rid="F2">13</xref>). Aedeagus large and broad, lateral edge rolled ventrally, tapered to compressed apical 1/4 in lateral view, apex curved dorsally; gonopore subapical on lateral surface; dorsal connective bifurcate at base, enclosing aedeagus subbasally (Figs <xref ref-type="fig" rid="F2">15</xref>, <xref ref-type="fig" rid="F2">16</xref>). Connective very small, Y-shaped, anterior stem very short (Figure <xref ref-type="fig" rid="F2">19</xref>). Style long, reaching to apex of aedeagus, needle-like with apical third enlarged, corrugated, a small process at subapex (Figs <xref ref-type="fig" rid="F2">17</xref>, <xref ref-type="fig" rid="F2">18</xref>). Subgenital plate narrow, outer lateral margin convex at apical third, tapered to apex, dense hair-like setae at apical half (Figure <xref ref-type="fig" rid="F2">20</xref>).</p></tp:treatment-sec><tp:treatment-sec sec-type="etymology" id="SECID0E5EAE"><title>Etymology.</title><p>The specific epithet is descriptive of the expanded aedeagus in dorsal and lateral views.</p></tp:treatment-sec><tp:treatment-sec sec-type="remarks" id="SECID0EDFAE"><title>Remarks.</title><p>The new species keys to <italic><tp:taxon-name><tp:taxon-name-part taxon-name-part-type="genus" reg="Collasuyusana">Collasuyusana</tp:taxon-name-part></tp:taxon-name></italic> Nielson in <xref ref-type="bibr" rid="B6">Nielson (2011)</xref>, but its aedeagal shaft is atypical of this genus. We therefore provisionally assign the species to <italic><tp:taxon-name><tp:taxon-name-part taxon-name-part-type="genus" reg="Boliviela">Boliviela</tp:taxon-name-part></tp:taxon-name></italic> based on the inflated aedeagal shaft, despite the dorsal connective being atypical of this genus. According to Prof. Nielson, retired faculty of Brigham Young University (pers. com.) the aedeagus holds historically a higher diagnostic value than the dorsal connective.</p></tp:treatment-sec><ref-list><ref id="B6"><mixed-citation xmlns:xlink="http://www.w3.org/1999/xlink" xlink:type="simple"><person-group><name name-style="western"><surname>Nielson</surname><given-names>MW</given-names></name></person-group> (<year>2011</year>) <article-title>Tribe <tp:taxon-name><tp:taxon-name-part taxon-name-part-type="tribe">Coelidiini</tp:taxon-name-part></tp:taxon-name>: new genera and new species of Neotropical leafhoppers with revised key to genera and species, taxonomic fragmentation and new distribution records (<tp:taxon-name><tp:taxon-name-part taxon-name-part-type="order">Hemiptera</tp:taxon-name-part></tp:taxon-name>: <tp:taxon-name><tp:taxon-name-part taxon-name-part-type="family">Cicadellidae</tp:taxon-name-part></tp:taxon-name>: <tp:taxon-name><tp:taxon-name-part taxon-name-part-type="subfamily">Coelidiinae</tp:taxon-name-part></tp:taxon-name>).</article-title><source>Zootaxa</source><volume>2953</volume>: <fpage>1</fpage>–<lpage>85</lpage>.</mixed-citation></ref></ref-list></tp:taxon-treatment>
