# Supplementary material for: One new genus and three new species in the leafhopper tribe Coelidiini from the Neotropical Region (Hemiptera, Cicadellidae, Coelidiinae)
Source: Zookeys. 2018 Nov 1;(794):85–94. doi: 10.3897/zookeys.794.26474 (PMC6224370; doi:10.3897/zookeys.794.26474)
Supplement: XML Treatment for Armaturolidia symmetrica [file zookeys.794.26474-treatment4.xml]

<!DOCTYPE tp:taxon-treatment
  PUBLIC "-//TaxonX//DTD Taxonomic Treatment Publishing DTD v0 20100105//EN" "tax-treatment-NSO.dtd">
<tp:taxon-treatment xmlns:tp="http://www.plazi.org/taxpub"><tp:treatment-meta><kwd-group><label>Taxon classification</label><kwd><named-content xmlns:xlink="http://www.w3.org/1999/xlink" content-type="kingdom">Animalia</named-content></kwd><kwd><named-content xmlns:xlink="http://www.w3.org/1999/xlink" content-type="order">Hemiptera</named-content></kwd><kwd><named-content xmlns:xlink="http://www.w3.org/1999/xlink" content-type="family">Cicadellidae</named-content></kwd></kwd-group><mixed-citation publication-type="journal"><person-group><name><surname>Wang</surname><given-names>Xiu-Dan</given-names></name><name><surname>Zhang</surname><given-names>Ya-Lin</given-names></name></person-group><article-title>One new genus and three new species in the leafhopper tribe <tp:taxon-name><tp:taxon-name-part taxon-name-part-type="tribe">Coelidiini</tp:taxon-name-part></tp:taxon-name> from the Neotropical Region (<tp:taxon-name><tp:taxon-name-part taxon-name-part-type="order">Hemiptera</tp:taxon-name-part></tp:taxon-name>, <tp:taxon-name><tp:taxon-name-part taxon-name-part-type="family">Cicadellidae</tp:taxon-name-part></tp:taxon-name>, <tp:taxon-name><tp:taxon-name-part taxon-name-part-type="subfamily">Coelidiinae</tp:taxon-name-part></tp:taxon-name>)</article-title><source>Zookeys</source><day>1</day><month>11</month><year>2018</year><volume>2018</volume><issue>794</issue><fpage>85</fpage><lpage>94</lpage><pub-id pub-id-type="doi">10.3897/zookeys.794.26474</pub-id></mixed-citation></tp:treatment-meta><tp:nomenclature><tp:taxon-name>
                <tp:taxon-name-part taxon-name-part-type="genus" reg="Armaturolidia">Armaturolidia</tp:taxon-name-part>
                <tp:taxon-name-part taxon-name-part-type="species" reg="symmetrica">symmetrica</tp:taxon-name-part>
                <object-id xmlns:xlink="http://www.w3.org/1999/xlink" content-type="zoobank" xlink:type="simple">http://zoobank.org/01C8019E-94C7-46DD-8335-C517D3E57F34</object-id>
              </tp:taxon-name><tp:taxon-status xmlns:xlink="http://www.w3.org/1999/xlink" xlink:type="simple">sp. n.</tp:taxon-status><xref ref-type="fig" rid="F3">Figures 21–31</xref><!--PageBreak--><!--PageBreak--></tp:nomenclature><tp:treatment-sec sec-type="type material" id="SECID0EJHAE"><title>Type material.</title><p>Holotype male, BRAZIL: MG, Santuario do Caraça, Cascatona Trl. <named-content xmlns:xlink="http://www.w3.org/1999/xlink" content-type="dwc:verbatimCoordinates" xlink:type="simple"><named-content content-type="geo-json" specific-use="{&#34;type&#34;:&#34;Point&#34;,&#34;coordinates&#34;:[-43.488000,-20.071000]}" id="NCID0ESHAE" xlink:type="simple">20.071°S, 43.488°W</named-content></named-content>, 1076 m, 16 March 2015, CH Dietrich, sweeping forest understory (2211) [<abbrev xmlns:xlink="http://www.w3.org/1999/xlink" xlink:title="Universidad Federal do Rio de Janeiro, Brazil" id="ABBRID0EXHAE" xlink:type="simple">UFRJ</abbrev>].</p></tp:treatment-sec><tp:treatment-sec sec-type="diagnosis" id="SECID0E2HAE"><title>Diagnosis.</title><p>Pygofer with caudodorsal margin moderately produced, apex rounded, with two long and narrow processes subbasally, surpassing caudodorsal processes, apex acute; aedeagus somewhat tubular, shaft with serrated flange from subbase to subapex laterally on right, apex symmetrical, bifurcated, gonopore dorsal at apex between bifurcations; style approx. equal to length of aedeagus, very narrow with apical third enlarged, surface rugulose, apex lanceolate; Subgenital plate with very long hair-like setae densely.</p></tp:treatment-sec><tp:treatment-sec sec-type="description" id="SECID0EAIAE"><title>Description.</title><p><bold><italic>Measurements.</italic></bold> Male. Body length 7.6 mm; crown length 0.75 mm; width between eyes 0.73mm; eye width 0.88 mm; clypeus length 1.84 mm; clypellus length 0.99 mm; pronotum length 0.75 mm; mesonotum + scutellum length 0.76 mm. Female unknown.</p><p><bold><italic>External morphology.</italic></bold> Medium sized, slender species. General color brown. Crown light brown with dark brown marks; pronotum and mesonotum brown with <!--PageBreak--><!--PageBreak-->pale spots; eyes gray; forewing with pale spots along veins (Figure <xref ref-type="fig" rid="F3">21</xref>); face brown with dense light brown spots on clypeus and clypellus (Figure <xref ref-type="fig" rid="F3">23</xref>).</p><fig id="F3" position="float" orientation="portrait"><label>Figures 21–31.</label><caption><p><italic><tp:taxon-name><tp:taxon-name-part taxon-name-part-type="genus" reg="Armaturolidia">Armaturolidia</tp:taxon-name-part><tp:taxon-name-part taxon-name-part-type="species" reg="symmetrica">symmetrica</tp:taxon-name-part></tp:taxon-name></italic> sp. n. Holotype: <bold>21</bold> habitus, dorsal view <bold>22</bold> habitus, lateral view <bold>23</bold> face <bold>24</bold> pygofer and segment X, ventral view <bold>25</bold> pygofer, aedeagus, connective, style, dorsal connective and segment X, lateral view <bold>26</bold> aedeagus and dorsal connective, lateral view <bold>27</bold> aedeagus, dorsal view <bold>28</bold> style, lateral view <bold>29</bold> dorsal connective, dorsal view <bold>30</bold> connective, caudal view <bold>31</bold> subgenital plate, ventral view. Scale bars: 1 mm (<bold>21–23</bold>), 0.5 mm (<bold>24–31</bold>).</p></caption><graphic xmlns:xlink="http://www.w3.org/1999/xlink" xlink:href="zookeys-794-085-g003.jpg" position="float" orientation="portrait" xlink:type="simple" id="oo_239654.jpg"/></fig><p>Anterior margin of head angular. Crown in middle produced distally approx. 1⁄3 of entire length; area between eyes apparently narrower than width of eyes, surface without wrinkles, elevated above level of eyes; lateral margin slightly carinate, surpassing anterior margin of eyes distally, slightly convergent basally. Median length of pronotum about equal to length of crown and mesonotum (Figure <xref ref-type="fig" rid="F3">21</xref>). Clypeus elongate, lateral margins convex; clypellus narrow, basal width less than 2/3 midlength, base flattened and narrow, apex slightly expanded (Figure <xref ref-type="fig" rid="F3">23</xref>).</p><p><bold><italic>Male genitalia.</italic></bold> Pygofer with caudodorsal margin moderately produced, apex rounded; triangular plates at base of pygofer, two long and narrow processes subbasally, surpassing caudodorsal processes, apex acute; segment X elongate, slightly constricted medially in ventral view (Figs <xref ref-type="fig" rid="F3">24</xref>, <xref ref-type="fig" rid="F3">25</xref>). Aedeagus elongate, somewhat tubular, apical half recurved dorsally, shaft with serrated flange from subbase to subapex laterally on right, apex symmetrical, bifurcated; gonopore dorsal at apex between bifurcations (Figs <xref ref-type="fig" rid="F3">26</xref>, <xref ref-type="fig" rid="F3">27</xref>); dorsal connective very short, narrow, slightly bifurcate at base (Figure <xref ref-type="fig" rid="F3">29</xref>). Connective very small, Y-shaped, stem shorter than length of arms (Figure <xref ref-type="fig" rid="F3">30</xref>). Style very long, approx. equal to length of aedeagus, very narrow with apical third enlarged, surface rugulose, apex lanceolate (Figure <xref ref-type="fig" rid="F3">28</xref>). Subgenital plate narrow, outer margin convex medially and tapered to apex, with very long hair-like setae densely (Figure <xref ref-type="fig" rid="F3">31</xref>).</p></tp:treatment-sec><tp:treatment-sec sec-type="etymology" id="SECID0EAMAE"><title>Etymology.</title><p>The species epithet is named for the aedeagus apex being symmetrically bifurcate.</p></tp:treatment-sec><tp:treatment-sec sec-type="remarks" id="SECID0EFMAE"><title>Remarks.</title><p>The new species keys to genus <italic><tp:taxon-name><tp:taxon-name-part taxon-name-part-type="genus" reg="Armaturolidia">Armaturolidia</tp:taxon-name-part></tp:taxon-name></italic> Nielson in <xref ref-type="bibr" rid="B6">Nielson (2011)</xref>, but the general color of brown with pale marks is different from the original diagnosis of that genus (unicolorous or with black band). This species is close to <italic><tp:taxon-name><tp:taxon-name-part taxon-name-part-type="genus" reg="Armaturolidia">A.</tp:taxon-name-part><tp:taxon-name-part taxon-name-part-type="species" reg="denticulata">denticulata</tp:taxon-name-part></tp:taxon-name></italic> Nielson, 1986 in some male genitalia characters but can be separated by the lateral margin of crown extending beyond eyes, caudodorsal processes of pygofer not bilobed, style equal to aedeagus in length and apex enlarged, and aedeagus apex symmetrically bifurcate.</p></tp:treatment-sec><ref-list><ref id="B6"><mixed-citation xmlns:xlink="http://www.w3.org/1999/xlink" xlink:type="simple"><person-group><name name-style="western"><surname>Nielson</surname><given-names>MW</given-names></name></person-group> (<year>2011</year>) <article-title>Tribe <tp:taxon-name><tp:taxon-name-part taxon-name-part-type="tribe">Coelidiini</tp:taxon-name-part></tp:taxon-name>: new genera and new species of Neotropical leafhoppers with revised key to genera and species, taxonomic fragmentation and new distribution records (<tp:taxon-name><tp:taxon-name-part taxon-name-part-type="order">Hemiptera</tp:taxon-name-part></tp:taxon-name>: <tp:taxon-name><tp:taxon-name-part taxon-name-part-type="family">Cicadellidae</tp:taxon-name-part></tp:taxon-name>: <tp:taxon-name><tp:taxon-name-part taxon-name-part-type="subfamily">Coelidiinae</tp:taxon-name-part></tp:taxon-name>).</article-title><source>Zootaxa</source><volume>2953</volume>: <fpage>1</fpage>–<lpage>85</lpage>.</mixed-citation></ref></ref-list></tp:taxon-treatment>
